# Supplementary material for: Does Nitrate Supplementation Improve Muscle Strength, Power, and Sprint Performance in Females? A Systematic Review and Meta-Analysis
Source: Life (Basel). 2025 Sep 11;15(9):1425. doi: 10.3390/life15091425 (PMC12471447; doi:10.3390/life15091425)
Supplement: Supplementary file 1 [file life-15-01425-s001.zip]

Archive with 1 entries (1 files):
- life-3822169-supplementary.pdf
